# Supplementary material for: Biomineralization of Nickel Struvite Linked to Metal Resistance in Streptomyces mirabilis
Source: Molecules. 2022 May 10;27(10):3061. doi: 10.3390/molecules27103061 (PMC9145468; doi:10.3390/molecules27103061)
Supplement: Supplementary file 1 [file molecules-27-03061-s001.zip]

Archive with 1 entries (1 files):
- molecules-1674420-supplementary.pdf
